# Supplementary material for: Microwave Irradiation vs. Structural, Physicochemical, and Biological Features of Porous Environmentally Active Silver–Silica Nanocomposites
Source: Int J Mol Sci. 2023 Apr 1;24(7):6632. doi: 10.3390/ijms24076632 (PMC10095382; doi:10.3390/ijms24076632)
Supplement: Supplementary file 1 [file ijms-24-06632-s001.zip]

Archive with 1 entries (1 files):
- ijms-2164624-supplementary.pdf
